# Supplementary material for: Integrated analysis of proteome-wide and transcriptome-wide association studies identified novel genes and chemicals for vertigo
Source: Brain Commun. 2022 Nov 28;4(6):fcac313. doi: 10.1093/braincomms/fcac313 (PMC9732855; doi:10.1093/braincomms/fcac313)
Supplement: fcac313_Supplementary_Data [file fcac313_supplementary_data.zip]

Archive with 7 entries (7 files):
- Supplementary Material.docx
- Supplementary Table 1.xlsx
- Supplementary Table 2.xlsx
- Supplementary Table 3.xlsx
- Supplementary Table 4.xlsx
- Supplementary Table 5.xlsx
- Supplementary_Table_legends.25.11.docx
