# Supplementary material for: Integrated analysis of proteome-wide and transcriptome-wide association studies identified novel genes and chemicals for vertigo
Source: Brain Commun. 2022 Nov 28;4(6):fcac313. doi: 10.1093/braincomms/fcac313 (PMC9732855; doi:10.1093/braincomms/fcac313)
Supplement: fcac313_Supplementary_Data [file fcac313_supplementary_data.zip › Supplementary Table 1.xlsx]

## Sheet: S Table 1
Supplementary Table 1. Transcriptome-wide Significant Genes for Vertigo by eQTL-based TWAS
Gene	TWAS.Z	TWAS.P	PERM.PV
DCAF17	2.94039	0.00328	0.0006
HSDL1	2.69	0.00715	0.0014
SLC1A1	-2.4831	0.01302	0.0016
RYK	-4.14518	3.4e-05	0.0016
TMEM132E	-3.185	0.00145	0.002
SNRPN	-2.7812	0.00542	0.00368
EIF2B3	-2.357	0.01842	0.00454
ZNF502	3.2731	0.001064	0.00473
C11orf1	-2.29	0.02202	0.00622
ZBTB32	3.092	0.00199	0.00663
NBPF1	2.16037	0.03074	0.00695
FBXO36	2.353	0.01862	0.00731
ZNF501	3.26985	0.001076	0.00733
PAN2	3.76415	0.000167	0.00751
JMY	-2.583	0.00979	0.00786
COL6A4P2	-2.3148	0.020624	0.00822
CROCCP2	2.71784	0.00657	0.00867
PABPC1L	-2.521	0.0117	0.00985
TRIM66	2.69768	0.00698	0.01043
PIGG	2.089	0.036708	0.0107
MRPL42P5	-4.136	3.53e-05	0.01131
RHOBTB1	2.00946	0.0445	0.0114
EP400NL	2.4167	0.015662	0.01154
STAG3L2	-2.8155	0.00487	0.0118
KIAA1109	-3.177	0.001488	0.0137
ITGB3	-2.404	0.0162	0.0144
TECPR2	-2.179	0.02933	0.015
PLD6	2.58717	0.00968	0.0158
FGF1	2.285	0.02231	0.01613
GRAMD1C	-2.697	0.006997	0.01617
SH2B1	2.572	0.01011	0.0162
ANKRD45	-3.26393	0.0011	0.01628
ZNF138	2.015	0.0439	0.0165
GNA15	-2.20512	0.0274	0.01664
RAB3B	2.142	0.03219	0.01709
KRBA2	-2.277	0.0228	0.0173
ZNF778	-2.29632	0.02166	0.0179
ZNF800	2.57828	0.00993	0.0186
DMXL2	2.402	0.0163	0.02065
STAG3L1	2.87541	0.00403	0.0217
DNAJC9	-2.18036	0.0292	0.0223
ZSWIM7	4.004	6.23e-05	0.0226
S100A13	2.51688	0.01184	0.0239
ZNF763	-3.347	0.000817	0.02419
FAM175A	-2.659	0.007837	0.0243
DYDC2	-2.398	0.0165	0.0247
POM121C	3.028	0.00246	0.0253
CYP2R1	-2.078	0.03771	0.02548
TMEM98	2.011	0.0443	0.0264
LACTB2	-2.207	0.02731	0.0269
FAM101B	-2.41342	0.0158	0.0271
LOC100128288	-2.277	0.0228	0.0273
NDUFA6	2.76189	0.00575	0.0274
LIN37	2.342	0.0192	0.0274
TUBA1C	2.79	0.005271	0.0281
LOC643837	-2.04596	0.04076	0.02844
LIPJ	2.313	0.0207	0.0298
PSMB4	2.003	0.04518	0.03023
KCTD6	2.457	0.01401	0.0303
ZNF701	-2.87339	0.00406	0.03085
LIN7B	2.278	0.0227	0.03133
TRAK2	-2.108	0.03503	0.03209
ZNF788	3.462	0.000536	0.03306
PMS2P5	-2.48343	0.01301	0.0331
ALG9	2.21263	0.02692	0.03315
BTBD7	-2.452	0.01421	0.0333
IFT57	2.867	0.004144	0.03343
EXO1	-2.251	0.02439	0.0339
AGBL3	-2.206	0.02738	0.0347
MTFP1	3.93791	8.22e-05	0.0349
HIGD1B	2.202	0.0277	0.036
UBE2T	-2.03	0.04236	0.03636
ZSCAN2	-2.42	0.0155	0.0367
PINK1	-2.022	0.04318	0.03692
TCEA3	-2.05733	0.03965	0.03738
MRPL12	2.3805	0.0173	0.0379
SYTL2	2.272	0.02309	0.03846
MALL	-2.82085	0.00479	0.03883
ZNF396	2.398	0.0165	0.0404
POLD2	-3.101	0.00193	0.0407
SBDS	2.012	0.04422	0.0414
LOC253039	2.57718	0.00996	0.0415
TMC6	-2.29832	0.0215	0.0415
GEMIN4	2.423	0.0154	0.0421
RHD	2.36342	0.01811	0.04211
TMEM44	2.214	0.026829	0.04255
SLC46A1	2.376	0.0175	0.0435
ZNF429	2.106	0.0352	0.04364
IGFLR1	-2.759	0.0058	0.04396
FZD3	2.251	0.02439	0.0451
HEY1	-2.328	0.01991	0.0451
CYTH2	-2.01301	0.0441	0.04511
EZR	2.473	0.0134	0.0458
NIPSNAP1	3.492	0.000479	0.0462
ZNF91	10.526	6.56e-26	0.04633
C9orf142	-2.349	0.01882	0.0478
TUBA1B	-2.643	0.008218	0.048
GHITM	-2.013	0.0441	0.048
SPTB	-2.257	0.02401	0.0486
TWAS, transcriptome-wide association study; PERM, permutation.
