# Supplementary material for: Integrated analysis of proteome-wide and transcriptome-wide association studies identified novel genes and chemicals for vertigo
Source: Brain Commun. 2022 Nov 28;4(6):fcac313. doi: 10.1093/braincomms/fcac313 (PMC9732855; doi:10.1093/braincomms/fcac313)
Supplement: fcac313_Supplementary_Data [file fcac313_supplementary_data.zip › Supplementary Table 2.xlsx]

## Sheet: S Table 2
Supplementary Table 2. Transcriptome-wide Significant Genes for Vertigo by sQTL-based TWAS
Gene	TWAS.Z	TWAS.P	PERM.PV
HHATL	-2.23935	0.025133	0.0006
TPCN2	2.92485	0.00345	0.0006
SH3YL1	-2.89435	0.003799	0.0008
SH3YL1	-3.10661	0.001892	0.0016
TREM2	-2.71	0.00673	0.0018
GUF1	1.9764	0.0481	0.0018
SNRPC	3.912	9.15e-05	0.00306
MTERFD2	-2.35303	0.018621	0.00347
NPC1	3.291	0.000998	0.00349
ZFPM2	3.43	0.000604	0.00392
DCAF17	2.05605	0.039778	0.00416
CCDC144B	3.325	0.000884	0.00496
CACNA1B	2.721	0.00651	0.00502
TXNDC15	2.099	0.035817	0.00534
SH3YL1	2.68676	0.007215	0.00563
DENND4A	-3.03338	0.00242	0.00613
TRPC4AP	-2.04	0.041389	0.00635
LMBR1L	-2.993	0.00276	0.00638
NCOA6	-3.686	0.000228	0.00694
UBE2F	-1.998	0.045717	0.00711
RCC1	2.01595	0.0438	0.00759
SLC30A6	-2.789	0.005287	0.00762
PMS2P3	-3.028	0.00246	0.008
PTPRT	-2.622	0.008742	0.00829
CRB1	-2.811	0.00494	0.00843
GRAMD1C	3.191	0.001418	0.00859
DHFRL1	-2.315	0.020613	0.00868
SHC2	2.23436	0.0255	0.00917
PIGG	2.089	0.0367	0.00928
NAAA	-2.4212	0.0155	0.00938
AHI1	2.17	0.03	0.0097
NT5DC3	2.37	0.0178	0.01054
OXR1	4.237	2.27e-05	0.01113
GPR155	2.588	0.009653	0.01151
PCDH9	-2.501	0.01238	0.0119
NSUN5P1	3.028	0.00246	0.0121
FAM171A1	-2.334	0.0196	0.0122
IP6K2	-3.29785	0.000974	0.01221
ZRANB3	2.05962	0.039435	0.01233
GABRG2	-2.267	0.02339	0.01261
NT5DC3	-2.37	0.0178	0.013
RPAP2	2.7259	0.00641	0.01319
HSP90B1	-2.7638	0.00571	0.01342
SNRPC	-3.796	0.000147	0.01345
SLC30A6	-2.787	0.00532	0.01362
NDUFA3	-1.97955	0.0478	0.01381
CASQ1	2.478	0.0132	0.01418
FBXW7	2.997	0.00273	0.01437
U2AF1L4	2.989	0.0028	0.01465
CA8	2.895	0.00379	0.01472
OLR1	2.1	0.0357	0.01487
DROSHA	-3.541	0.000399	0.01542
NSUN5P1	-3.028	0.00246	0.0157
GABRG2	2.267	0.02339	0.01667
OLR1	-2.1	0.0357	0.01681
ZSWIM7	-4.004	6.23e-05	0.01705
PHF21A	2.249	0.02451	0.0177
TFDP2	2.217	0.026623	0.0178
SDCCAG8	2.156	0.0311	0.01815
SEC31A	2.342	0.0192	0.01824
IP6K2	-2.56684	0.010263	0.01843
GABRG2	-2.267	0.02339	0.0189
PLEKHB1	2.22	0.02642	0.019
HMGB1	-2.2758	0.02286	0.0194
FHOD3	-2.624	0.00869	0.01942
SNRPC	3.796	0.000147	0.01961
SPATS2L	-3.595	0.000324	0.0201
LSM2	2.462	0.0138	0.02051
FRS2	2.891	0.00384	0.02065
MICAL2	2.501	0.01238	0.0207
EIF2AK4	3.019	0.00254	0.02087
ELF2	2.193	0.0283	0.02166
CPNE3	2.72	0.00653	0.02243
ZNF91	-10.694	1.09e-26	0.02273
EIF2AK4	-2.919	0.00351	0.02277
ARFGAP3	-2.5707	0.0101	0.0229
NCOA6	-2.939	0.003298	0.02294
ZNF429	2.13	0.0332	0.02326
NBN	-3.7	0.000216	0.02348
VOPP1	-1.982	0.04748	0.0242
AHI1	-2.10586	0.0352	0.02424
AHI1	-2.03311	0.042	0.02464
TMEM106C	2.073	0.0382	0.025
U2AF1L4	2.989	0.0028	0.02516
OLR1	2.025	0.0429	0.02548
GIGYF2	2.353	0.018623	0.02553
BAIAP3	-2.4813	0.01309	0.0259
POLR2G	-2.414	0.01578	0.0267
CCNDBP1	-1.96	0.05	0.02715
C12orf73	2.1759	0.0296	0.02715
SHMT1	-3.195	0.0014	0.02746
ZBTB38	2.861	0.004223	0.02797
VOPP1	-1.983	0.04737	0.028
NPHP3	-2.228	0.025881	0.02824
THRA	-2.0078	0.0447	0.02837
PIBF1	2.5623	0.0104	0.0293
HELQ	2.659	0.00784	0.02956
CRIM1	2.036	0.04175	0.02978
LMBR1L	-2.816	0.00486	0.02978
POLR2G	2.414	0.01578	0.0298
PMS2P5	-2.62887	0.00857	0.0308
DROSHA	2.579	0.009909	0.03085
WARS	-2.465	0.0137	0.0311
GIGYF2	-2.353	0.018623	0.03117
CD22	-2.342	0.0192	0.03117
TPD52L1	1.976	0.0482	0.03166
MKKS	2.165	0.030388	0.03175
PLEKHB1	-2.04898	0.04046	0.032
RPS14	-2.572	0.010111	0.03226
FAM107B	2.127	0.0334	0.0329
PRRC2C	-2.498	0.0125	0.03306
GRM3	2.468	0.01359	0.0331
SPTLC1	2.194	0.02824	0.0338
PPP2R5C	-2.323	0.02018	0.0339
CUL4A	2.423	0.01539	0.0342
VOPP1	1.983	0.04737	0.0346
PIGF	-2.317	0.020504	0.03488
MTERFD2	-2.243	0.024897	0.03582
ADCY2	-2.01	0.044431	0.03647
ST7L	-1.999	0.0456	0.03647
KLC1	-2.624	0.00869	0.0372
ENOSF1	-2.2561	0.024065	0.03762
CBS	-2.1256	0.0335	0.0388
MTERFD2	2.344	0.019078	0.03922
ZNF83	-2.20862	0.0272	0.03974
U2AF1L4	-2.759	0.0058	0.04068
ZDHHC6	-2.052	0.0402	0.0407
FBXW7	-2.722	0.00649	0.04167
ZNF91	10.4952	9.09e-26	0.04225
PEX3	-2.126	0.0335	0.04301
RER1	-1.997	0.0458	0.04317
THOC5	-3.8968	9.75e-05	0.0436
ZBTB38	-2.856	0.00429	0.04364
CARS2	2.42	0.01552	0.0444
NCOA3	-1.979	0.047837	0.04494
ZNF615	-2.14306	0.0321	0.04511
PAM	2.346	0.018976	0.04528
SUCLA2	-2.078	0.03771	0.0453
MT1G	2.002	0.04528	0.0455
SEZ6L2	3.0133	0.00258	0.0458
ZNF429	2.13	0.0332	0.04598
ADCY2	2.01	0.044431	0.04669
SEC16B	-3.089	0.00201	0.04743
ZDHHC6	2.052	0.0402	0.0482
NQO2	-1.993	0.0463	0.04918
ZNF568	2.665	0.0077	0.04938
MAP4K3	1.98954	0.046642	0.04959
NSF	-2.8427	0.00447	0.04959
TWAS, transcriptome-wide association study; PERM, permutation.
