# Supplementary material for: Integrated analysis of proteome-wide and transcriptome-wide association studies identified novel genes and chemicals for vertigo
Source: Brain Commun. 2022 Nov 28;4(6):fcac313. doi: 10.1093/braincomms/fcac313 (PMC9732855; doi:10.1093/braincomms/fcac313)
Supplement: fcac313_Supplementary_Data [file fcac313_supplementary_data.zip › Supplementary Table 3.xlsx]

## Sheet: S Table 3
Supplementary Table 3. Transcriptome-wide Significant Genes for Vertigo by Fetal brain-based TWAS
Gene	TWAS.Z	TWAS.P	PERM.PV
COL6A4P2	-2.647	0.008121	<0.0001
SLC25A14P1	2.877	0.00401	<0.0001
LY6G5C	-2.762	0.00574	<0.0001
AGA	-2.357	0.01842	0.00295
MXRA7	3.5691	0.000358	0.00585
SRR	-2.317	0.020504	0.00836
THAP9-AS1	-2.347	0.01893	0.01182
POLR2J4	-3.251	0.00115	0.0145
MSH3	-3.047	0.00231	0.0177
KIAA0825	-2.629	0.00857	0.0203
MYO15A	-3.179	0.001478	0.03093
GUSBP11	-2.6409	0.00827	0.0312
DMXL2	2.355	0.0185	0.0355
NSFP1	2.35	0.018771	0.03604
NSF	2.9058	0.003664	0.03822
DHFR	-2.951	0.00317	0.0383
ATP6AP1L	3.163	0.00156	0.0397
KCTD21-AS1	-2.899	0.00374	0.043
Y_RNA	-1.979	0.0478	0.0438
ALG8	2.899	0.00374	0.0444
TWAS, transcriptome-wide association study; PERM, permutation.
