# Supplementary material for: Integrated analysis of proteome-wide and transcriptome-wide association studies identified novel genes and chemicals for vertigo
Source: Brain Commun. 2022 Nov 28;4(6):fcac313. doi: 10.1093/braincomms/fcac313 (PMC9732855; doi:10.1093/braincomms/fcac313)
Supplement: fcac313_Supplementary_Data [file fcac313_supplementary_data.zip › Supplementary Table 4.xlsx]

## Sheet: S Table 4
Supplementary Table 4. Chemical-related gene set enrichment analysis for vertigo based on TWAS
TWAS	ChemicalName	NES	PERM.PV
fetal brain	dibenzo(a,l)pyrene	2.71964	0.0019999
fetal brain	Piroxicam	2.36778	0.00949953
fetal brain	pyrimidifen	2.27926	0.00954952
fetal brain	1-nitropyrene	2.16387	0.0141993
fetal brain	N-Nitrosopyrrolidine	2.16274	0.0153492
fetal brain	1-Methyl-3-isobutylxanthine	2.17582	0.0163492
fetal brain	Sunitinib	2.06953	0.019649
fetal brain	Dexamethasone	2.06909	0.020899
fetal brain	Arbutin	1.97042	0.0235988
fetal brain	GSK-J4	1.99783	0.0245488
fetal brain	Indomethacin	1.949	0.0259987
fetal brain	beta-methylcholine	1.94052	0.0272986
fetal brain	Uranium	1.88121	0.0294985
fetal brain	Estrone	1.81641	0.0314484
fetal brain	NADP	1.78195	0.0352482
fetal brain	Cycloheximide	1.80116	0.0355482
fetal brain	Butyrates	1.72967	0.0359482
fetal brain	Oxaliplatin	1.75346	0.0388981
fetal brain	bromovanin	1.72731	0.0388981
fetal brain	Cyclosporine	1.71555	0.0453477
fetal brain	dicrotophos	1.72437	0.0457477
fetal brain	ion	1.67235	0.0492475
RNA-seq	Ouabain	2.80213	0.00244988
RNA-seq	2,4,5,2',4',5'-hexachlorobiphenyl	2.7067	0.00354982
RNA-seq	fipronil	2.66877	0.0040498
RNA-seq	Serotonin	2.41111	0.00754962
RNA-seq	Phenylpropanolamine	2.26397	0.00899955
RNA-seq	phosphate	2.17149	0.0154492
RNA-seq	2-amino-14,16-dimethyloctadecan-3-ol	2.09765	0.0177491
RNA-seq	CC-8490	1.98119	0.0188991
RNA-seq	ponatinib	2.02622	0.020899
RNA-seq	fenbuconazole	1.97041	0.020999
RNA-seq	Epinephrine	2.00057	0.0211489
RNA-seq	A	1.9321	0.0214489
RNA-seq	(AMPA)	1.98905	0.0225989
RNA-seq	Lamivudine	1.96308	0.0255987
RNA-seq	afimoxifene	1.9865	0.0259487
RNA-seq	Niclosamide	1.95779	0.0262487
RNA-seq	rottlerin	1.91028	0.0276486
RNA-seq	Cimetidine	1.89092	0.0294485
RNA-seq	Permethrin	1.854	0.0296985
RNA-seq	Oxaliplatin	1.86388	0.0312484
RNA-seq	bufalin	1.83253	0.0331983
RNA-seq	Disulfiram	1.82548	0.0356482
RNA-seq	Lithium	1.75879	0.0385981
RNA-seq	Perfume	1.75242	0.0388481
RNA-seq	Acetaldehyde	1.75726	0.039698
RNA-seq	GSK-J4	1.77033	0.039848
RNA-seq	Leucovorin	1.7249	0.040498
RNA-seq	bifenthrin	1.68669	0.0422479
RNA-seq	xanthohumol	1.68674	0.0450977
RNA-seq	Norepinephrine	1.69509	0.0451477
RNA-seq	TO-901317	1.65438	0.0478476
RNA-seq	Zidovudine	1.67293	0.0485976
splicing	propionaldehyde	3.33437	0.000499975
splicing	DEET	3.08878	0.00104995
splicing	Oxyquinoline	3.07067	0.00139993
splicing	fipronil	2.88381	0.00184991
splicing	quinocetone	2.71776	0.00424979
splicing	bleomycetin	2.39918	0.0079996
splicing	Everolimus	2.34821	0.00849958
splicing	Coal	2.39778	0.00899955
splicing	Diclofenac	2.29614	0.0115994
splicing	7,3'-dihydroxy-4'-methoxyisoflavone	2.17403	0.0121494
splicing	Aldehydes	2.18568	0.0163992
splicing	Flavonoids	2.08278	0.0173491
splicing	Dieldrin	2.10646	0.0184491
splicing	fenbuconazole	2.03751	0.0220989
splicing	beta-N-methylamino-L-alanine	2.02962	0.0222489
splicing	Carmustine	2.01164	0.0222489
splicing	Phenylpropanolamine	1.94263	0.0240988
splicing	acetovanillone	1.93638	0.0247988
splicing	erucylphospho-N,N,N-trimethylpropylammonium	1.92366	0.0270986
splicing	myristicin	1.8682	0.0314984
splicing	pentanal	1.8683	0.0338483
splicing	Hydroxyurea	1.79146	0.0381981
splicing	gedunin	1.78912	0.039598
splicing	9,10-dihydro-9,10-dihydroxybenzo(a)pyrene	1.76739	0.039998
splicing	puerarin	1.74713	0.040448
splicing	chrysin	1.76695	0.0415479
splicing	2,6-dichloro-4-nitrophenol	1.67658	0.0446978
splicing	4-(4-fluorophenyl)-2-(4-hydroxyphenyl)-5-(4-pyridyl)imidazole	1.72796	0.0448478
splicing	Diethylstilbestrol	1.70249	0.0455477
splicing	acid	1.68639	0.0463977
splicing	doxifluridine	1.68846	0.0466977
TWAS, transcriptome-wide association study; NES, normalized enrichment score; PERM, permutation.
