# Supplementary material for: Integrated analysis of proteome-wide and transcriptome-wide association studies identified novel genes and chemicals for vertigo
Source: Brain Commun. 2022 Nov 28;4(6):fcac313. doi: 10.1093/braincomms/fcac313 (PMC9732855; doi:10.1093/braincomms/fcac313)
Supplement: fcac313_Supplementary_Data [file fcac313_supplementary_data.zip › Supplementary Table 5.xlsx]

## Sheet: S Table 5
Supplementary Table 5. GO and KEGG pathway enrichment analysis for vertigo based on PWAS and TWAS results
Sofeware (Version)	Datasets	Category	Term ID	Term description	FDR	Genes
STRING (11.5)	splicing	TISSUES	BTO:0000042	Animal	9.35e-08	CD22,FAM107B,SNRPC,MKKS,TRPC4AP,MICAL2,CARS2,SPTLC1,ARFGAP3,EIF2AK4,MAP4K3,ZRANB3,SHC2,THRA,NBN,LMBR1L,NPC1,CRIM1,PIGF,GUF1,FBXW7,VOPP1,NAAA,U2AF1L4,TPCN2,HELQ,HSP90B1,CCNDBP1,ZNF91,POLR2G,PAM,SEC16B,OLR1,CA8,PIBF1,SHMT1,BAIAP3,IP6K2,NPHP3,ADCY2,PRRC2C,HMGB1,ENOSF1,PLEKHB1,WARS,SH3YL1,ST7L,GRAMD1C,TXNDC15,GRM3,SDCCAG8,CRB1,PEX3,AHI1,CASQ1,ZDHHC6,CACNA1B,NCOA3,TREM2,PTPRT,RCC1,NCOA6,DCAF17,CUL4A,L…
STRING (11.5)	splicing	TISSUES	BTO:0000142	Brain	2.84e-07	FAM107B,MKKS,TRPC4AP,MICAL2,SPTLC1,THRA,NBN,LMBR1L,NPC1,GUF1,FBXW7,VOPP1,HSP90B1,CCNDBP1,POLR2G,PAM,OLR1,CA8,BAIAP3,IP6K2,ADCY2,PRRC2C,HMGB1,PLEKHB1,WARS,GRM3,SDCCAG8,CRB1,CACNA1B,NCOA3,TREM2,PTPRT,RCC1,NCOA6,LSM2,PCDH9,FAM171A1,SUCLA2,SLC30A6,NQO2,GPR155,SEC31A,CBSL,NSF,RPS14,GIGYF2,PHF21A,HHATL,OXR1,GABRG2,PPP2R5C,KLC1,PIGG,THOC5,DROSHA,FRS2,ZNF615,RER1,CPNE3,UBE2F,SEZ6L2,SPATS2L
STRING (11.5)	splicing	TISSUES	BTO:0000227	Central nervous system	2.84e-07	FAM107B,MKKS,TRPC4AP,MICAL2,SPTLC1,THRA,NBN,LMBR1L,NPC1,GUF1,FBXW7,VOPP1,HSP90B1,CCNDBP1,POLR2G,PAM,OLR1,CA8,BAIAP3,IP6K2,ADCY2,PRRC2C,HMGB1,PLEKHB1,WARS,GRM3,SDCCAG8,CRB1,CACNA1B,NCOA3,TREM2,PTPRT,RCC1,NCOA6,LSM2,PCDH9,FAM171A1,SUCLA2,SLC30A6,NQO2,GPR155,SEC31A,CBSL,NSF,RPS14,GIGYF2,DENND4A,PHF21A,HHATL,OXR1,GABRG2,PPP2R5C,KLC1,PIGG,THOC5,DROSHA,FRS2,ZNF615,RER1,CPNE3,UBE2F,SEZ6L2,SPATS2L
STRING (11.5)	splicing	TISSUES	BTO:0001484	Nervous system	2.84e-07	FAM107B,MKKS,TRPC4AP,MICAL2,SPTLC1,THRA,NBN,LMBR1L,NPC1,GUF1,FBXW7,VOPP1,HSP90B1,CCNDBP1,POLR2G,PAM,OLR1,CA8,BAIAP3,IP6K2,ADCY2,PRRC2C,HMGB1,PLEKHB1,WARS,GRM3,SDCCAG8,CRB1,CACNA1B,NCOA3,TREM2,PTPRT,RCC1,NCOA6,LSM2,PCDH9,FAM171A1,SUCLA2,SLC30A6,NQO2,GPR155,SEC31A,CBSL,NSF,RPS14,GIGYF2,DENND4A,PHF21A,HHATL,OXR1,GABRG2,PPP2R5C,KLC1,PIGG,THOC5,DROSHA,FRS2,ZNF615,ZNF83,RER1,CPNE3,UBE2F,SEZ6L2,SPATS2L
STRING (11.5)	splicing	TISSUES	BTO:0000282	Head	4.36e-06	FAM107B,MKKS,TRPC4AP,MICAL2,SPTLC1,ZRANB3,THRA,NBN,LMBR1L,NPC1,GUF1,FBXW7,VOPP1,HSP90B1,CCNDBP1,POLR2G,PAM,SEC16B,OLR1,CA8,BAIAP3,IP6K2,NPHP3,ADCY2,PRRC2C,HMGB1,PLEKHB1,WARS,GRM3,SDCCAG8,CRB1,CACNA1B,NCOA3,TREM2,PTPRT,RCC1,NCOA6,LSM2,PCDH9,FAM171A1,SUCLA2,SLC30A6,NQO2,GPR155,SEC31A,CBSL,NSF,RPS14,GIGYF2,PHF21A,HHATL,OXR1,GABRG2,PPP2R5C,KLC1,PIGG,THOC5,DROSHA,FRS2,ZNF615,RER1,CPNE3,UBE2F,SEZ6L2,SP…
STRING (11.5)	banner	COMPARTMENTS	GOCC:0005739	Mitochondrion	0.00039	MCEE,MSTO1,EXOG,DHRS4,ACOT11,C12orf73,MGST1,GPX1,MTERF4,ADSL
STRING (11.5)	banner	GO Component	GO:0005739	Mitochondrion	0.00062	MCEE,MSTO1,SLC27A1,EXOG,COQ10A,DHRS4,ACOT11,C12orf73,MGST1,GPX1,MTERF4
STRING (11.5)	splicing	TISSUES	BTO:0001489	Whole body	0.0044	CD22,FAM107B,SNRPC,MKKS,TRPC4AP,MICAL2,CARS2,SPTLC1,ARFGAP3,EIF2AK4,MAP4K3,ZRANB3,THRA,NBN,LMBR1L,NPC1,GUF1,FBXW7,VOPP1,HELQ,HSP90B1,CCNDBP1,ZNF91,POLR2G,PAM,SEC16B,OLR1,CA8,PIBF1,SHMT1,BAIAP3,IP6K2,NPHP3,ADCY2,PRRC2C,HMGB1,ENOSF1,PLEKHB1,WARS,SH3YL1,ST7L,GRAMD1C,TXNDC15,GRM3,SDCCAG8,CRB1,AHI1,CASQ1,CACNA1B,NCOA3,TREM2,PTPRT,RCC1,NCOA6,CUL4A,LSM2,PCDH9,FAM171A1,SUCLA2,SLC30A6,NQO2,GPR155,SEC31A,C…
STRING (11.5)	splicing	TISSUES	BTO:0000083	Female reproductive system	0.0112	TRPC4AP,MICAL2,CARS2,SPTLC1,ARFGAP3,EIF2AK4,MAP4K3,ZRANB3,THRA,NBN,LMBR1L,NPC1,FBXW7,HSP90B1,CCNDBP1,ZNF91,PAM,OLR1,PIBF1,SHMT1,IP6K2,PRRC2C,HMGB1,ENOSF1,WARS,SH3YL1,ST7L,GRAMD1C,AHI1,RCC1,NCOA6,CUL4A,SUCLA2,SLC30A6,SEC31A,NSF,RPS14,GIGYF2,PHF21A,TMEM106C,OXR1,PPP2R5C,KLC1,PIGG,THOC5,DP2,DROSHA,FRS2,ZNF615,ZNF83,RER1,MTERF4,SPATS2L
STRING (11.5)	fetal	WikiPathways	WP4688	Serine metabolism	0.0124	SRR,DHFR
STRING (11.5)	splicing	TISSUES	BTO:0000081	Reproductive system	0.0208	TRPC4AP,MICAL2,CARS2,SPTLC1,ARFGAP3,EIF2AK4,MAP4K3,ZRANB3,THRA,NBN,LMBR1L,NPC1,FBXW7,HSP90B1,CCNDBP1,ZNF91,PAM,OLR1,PIBF1,SHMT1,IP6K2,PRRC2C,HMGB1,ENOSF1,WARS,SH3YL1,ST7L,GRAMD1C,AHI1,RCC1,NCOA6,CUL4A,SUCLA2,SLC30A6,SEC31A,NSF,RPS14,GIGYF2,PHF21A,TMEM106C,OXR1,PPP2R5C,KLC1,PIGG,NDUFA3,THOC5,DP2,DROSHA,FRS2,ZNF615,ZNF83,RER1,MTERF4,SPATS2L
STRING (11.5)	fetal	Monarch HPO	EFO:0008354	Cognitive function measurement	0.0233	MSH3,MXRA7,ATP6AP1L,NSF,DHFR,DMXL2
STRING (11.5)	splicing	TISSUES	BTO:0000672	Hindbrain	0.0323	LMBR1L,NPC1,CA8,HMGB1,CRB1,NCOA3,NCOA6,NQO2,NSF,DROSHA,SEZ6L2
STRING (11.5)	splicing	TISSUES	BTO:0000146	Brain stem	0.0391	LMBR1L,NPC1,CA8,HMGB1,CRB1,NCOA3,NCOA6,NQO2,NSF,DROSHA,UBE2F,SEZ6L2
STRING (11.5)	rnaseq	Pfam	PF00096	Zinc finger, C2H2 type	0.0422	ZNF502,ZNF91,ZNF396,ZNF138,ZNF429,ZNF763,ZBTB32,ZNF800,ZNF788,ZNF778,ZSCAN2,ZNF701,ZNF501
Reactome (Version 81)	fetal	Reactome Pathway	R-HSA-69205	G1/S-Specific Transcription	0.0581333	DHFR
Reactome (Version 81)	fetal	Reactome Pathway	R-HSA-5632927	Defective Mismatch Repair Associated With MSH3	0.0581333	MSH3
Reactome (Version 81)	fetal	Reactome Pathway	R-HSA-4724325	Defective ALG8 causes CDG-1h	0.0581333	ALG8
Reactome (Version 81)	fetal	Reactome Pathway	R-HSA-5632928	Defective Mismatch Repair Associated With MSH2	0.0581333	MSH3
Reactome (Version 81)	fetal	Reactome Pathway	R-HSA-5423599	Diseases of Mismatch Repair (MMR)	0.0760266	MSH3
DAVID (Dec.2021)	rnaseq	GOTERM_MF_DIRECT	GO:0003676	nucleic acid binding	0.0953563	ZBTB32, KRBA2, PAN2, ZNF91, POM121C, ZNF429, TCEA3, ZNF778, ZNF701, ZNF502, ZNF788, ZNF138, ZNF763, ZSCAN2
Reactome (Version 81)	rosmap	Reactome Pathway	R-HSA-203641	NOSTRIN mediated eNOS trafficking	0.102612	NOSTRIN
Reactome (Version 81)	rosmap	Reactome Pathway	R-HSA-6793080	rRNA modification in the mitochondrion	0.102612	MTERFD2
Reactome (Version 81)	rosmap	Reactome Pathway	R-HSA-909733	Interferon alpha/beta signaling	0.102612	IFIT2
Reactome (Version 81)	rosmap	Reactome Pathway	R-HSA-428540	Activation of RAC1	0.102612	PAK4
Reactome (Version 81)	rosmap	Reactome Pathway	R-HSA-5602498	MyD88 deficiency (TLR2/4)	0.102612	S100A1
Reactome (Version 81)	rosmap	Reactome Pathway	R-HSA-5603041	IRAK4 deficiency (TLR2/4)	0.102612	S100A1
Reactome (Version 81)	rosmap	Reactome Pathway	R-HSA-5686938	Regulation of TLR by endogenous ligand	0.102612	S100A1
Reactome (Version 81)	rosmap	Reactome Pathway	R-HSA-9013407	RHOH GTPase cycle	0.102612	PAK4
Reactome (Version 81)	rosmap	Reactome Pathway	R-HSA-9013424	RHOV GTPase cycle	0.102612	PAK4
Reactome (Version 81)	rosmap	Reactome Pathway	R-HSA-8868766	rRNA processing in the mitochondrion	0.102612	MTERFD2
Reactome (Version 81)	rosmap	Reactome Pathway	R-HSA-202131	Metabolism of nitric oxide: NOS3 activation and regulation	0.102612	NOSTRIN
Reactome (Version 81)	rosmap	Reactome Pathway	R-HSA-5260271	Diseases of Immune System	0.102612	S100A1
Reactome (Version 81)	rosmap	Reactome Pathway	R-HSA-5602358	Diseases associated with the TLR signaling cascade	0.102612	S100A1
Reactome (Version 81)	rosmap	Reactome Pathway	R-HSA-9013420	RHOU GTPase cycle	0.102612	PAK4
Reactome (Version 81)	rosmap	Reactome Pathway	R-HSA-913531	Interferon Signaling	0.102612	IFIT2
Reactome (Version 81)	rosmap	Reactome Pathway	R-HSA-5423646	Aflatoxin activation and detoxification	0.102612	MGST1
Reactome (Version 81)	rosmap	Reactome Pathway	R-HSA-9013409	RHOJ GTPase cycle	0.102612	PAK4
Reactome (Version 81)	rosmap	Reactome Pathway	R-HSA-9013406	RHOQ GTPase cycle	0.102612	PAK4
Reactome (Version 81)	banner	Reactome Pathway	R-HSA-8978868	Fatty acid metabolism	0.105197	MCEE;GPX1;ACOT11;PTGR1
Reactome (Version 81)	banner	Reactome Pathway	R-HSA-77289	Mitochondrial Fatty Acid Beta-Oxidation	0.105197	MCEE;ACOT11
Reactome (Version 81)	banner	Reactome Pathway	R-HSA-6793080	rRNA modification in the mitochondrion	0.105197	MTERFD2
Reactome (Version 81)	banner	Reactome Pathway	R-HSA-556833	Metabolism of lipids	0.105197	SLC27A1;MCEE;GPX1;ACOT11;PTGR1
Reactome (Version 81)	banner	Reactome Pathway	R-HSA-71032	Propionyl-CoA catabolism	0.105197	MCEE
Reactome (Version 81)	banner	Reactome Pathway	R-HSA-2142753	Arachidonic acid metabolism	0.105197	GPX1;PTGR1
Reactome (Version 81)	banner	Reactome Pathway	R-HSA-804914	Transport of fatty acids	0.105197	SLC27A1
Reactome (Version 81)	banner	Reactome Pathway	R-HSA-2142712	Synthesis of 12-eicosatetraenoic acid derivatives	0.105197	GPX1
Reactome (Version 81)	banner	Reactome Pathway	R-HSA-1989781	PPARA activates gene expression	0.105197	SLC27A1
Reactome (Version 81)	banner	Reactome Pathway	R-HSA-400206	Regulation of lipid metabolism by PPARalpha	0.105197	SLC27A1
Reactome (Version 81)	banner	Reactome Pathway	R-HSA-388844	Receptor-type tyrosine-protein phosphatases	0.105197	PPFIA3
Reactome (Version 81)	banner	Reactome Pathway	R-HSA-2142770	Synthesis of 15-eicosatetraenoic acid derivatives	0.105197	GPX1
Reactome (Version 81)	banner	Reactome Pathway	R-HSA-181429	Serotonin Neurotransmitter Release Cycle	0.105197	PPFIA3
Reactome (Version 81)	banner	Reactome Pathway	R-HSA-2142688	Synthesis of 5-eicosatetraenoic acids	0.105197	GPX1
Reactome (Version 81)	banner	Reactome Pathway	R-HSA-2142700	Synthesis of Lipoxins (LX)	0.105197	PTGR1
Reactome (Version 81)	banner	Reactome Pathway	R-HSA-264642	Acetylcholine Neurotransmitter Release Cycle	0.105197	PPFIA3
Reactome (Version 81)	banner	Reactome Pathway	R-HSA-212676	Dopamine Neurotransmitter Release Cycle	0.105197	PPFIA3
Reactome (Version 81)	banner	Reactome Pathway	R-HSA-181430	Norepinephrine Neurotransmitter Release Cycle	0.105197	PPFIA3
Reactome (Version 81)	banner	Reactome Pathway	R-HSA-210500	Glutamate Neurotransmitter Release Cycle	0.105197	PPFIA3
Reactome (Version 81)	fetal	Reactome Pathway	R-HSA-69206	G1/S Transition	0.138364	DHFR
Reactome (Version 81)	fetal	Reactome Pathway	R-HSA-453279	Mitotic G1 phase and G1/S transition	0.138364	DHFR
Reactome (Version 81)	fetal	Reactome Pathway	R-HSA-5358606	Mismatch repair (MMR) directed by MSH2:MSH3 (MutSbeta)	0.138364	MSH3
Reactome (Version 81)	fetal	Reactome Pathway	R-HSA-5358508	Mismatch Repair	0.138364	MSH3
Reactome (Version 81)	fetal	Reactome Pathway	R-HSA-416993	Trafficking of GluR2-containing AMPA receptors	0.138364	NSF
Reactome (Version 81)	fetal	Reactome Pathway	R-HSA-977347	Serine biosynthesis	0.138364	SRR
Reactome (Version 81)	rnaseq	Reactome Pathway	R-HSA-9037628	Rhesus blood group biosynthesis	0.237257	RHD
DAVID (Dec.2021)	banner	GOTERM_BP_DIRECT	GO:0098869	cellular oxidant detoxification	0.257293	GPX1, MGST1, IPCEF1
Reactome (Version 81)	rnaseq	Reactome Pathway	R-HSA-8931987	RUNX1 regulates estrogen receptor mediated transcription	0.289317	KCTD6
Reactome (Version 81)	rnaseq	Reactome Pathway	R-HSA-373760	L1CAM interactions	0.289317	TUBA1C;CYTH2;TUBA1B;ITGB3;EZR;SPTB
Reactome (Version 81)	rnaseq	Reactome Pathway	R-HSA-9609736	Assembly and cell surface presentation of NMDA receptors	0.289317	TUBA1C;TUBA1B;LIN7B
Reactome (Version 81)	rnaseq	Reactome Pathway	R-HSA-8955332	Carboxyterminal post-translational modifications of tubulin	0.289317	TUBA1C;TUBA1B;AGBL3
Reactome (Version 81)	rnaseq	Reactome Pathway	R-HSA-437239	Recycling pathway of L1	0.289317	TUBA1C;TUBA1B;EZR
Reactome (Version 81)	rnaseq	Reactome Pathway	R-HSA-5620924	Intraflagellar transport	0.289317	TUBA1C;TUBA1B;IFT57
Reactome (Version 81)	rnaseq	Reactome Pathway	R-HSA-190840	Microtubule-dependent trafficking of connexons from Golgi to the plasma membrane	0.289317	TUBA1C;TUBA1B
Reactome (Version 81)	rnaseq	Reactome Pathway	R-HSA-5358606	Mismatch repair (MMR) directed by MSH2:MSH3 (MutSbeta)	0.289317	EXO1;POLD2
Reactome (Version 81)	rnaseq	Reactome Pathway	R-HSA-5358565	Mismatch repair (MMR) directed by MSH2:MSH6 (MutSalpha)	0.289317	EXO1;POLD2
Reactome (Version 81)	rnaseq	Reactome Pathway	R-HSA-190872	Transport of connexons to the plasma membrane	0.289317	TUBA1C;TUBA1B
Reactome (Version 81)	rnaseq	Reactome Pathway	R-HSA-5358508	Mismatch Repair	0.289317	EXO1;POLD2
Reactome (Version 81)	rnaseq	Reactome Pathway	R-HSA-9614657	FOXO-mediated transcription of cell death genes	0.289317	PINK1
Reactome (Version 81)	rnaseq	Reactome Pathway	R-HSA-5610787	Hedgehog 'off' state	0.289317	TUBA1C;PSMB4;TUBA1B;IFT57
Reactome (Version 81)	rnaseq	Reactome Pathway	R-HSA-191859	snRNP Assembly	0.289317	POM121C;GEMIN4
Reactome (Version 81)	rnaseq	Reactome Pathway	R-HSA-194441	Metabolism of non-coding RNA	0.289317	POM121C;GEMIN4
Reactome (Version 81)	rnaseq	Reactome Pathway	R-HSA-5619042	Defective RHAG causes regulator type Rh-null hemolytic anemia (RHN)	0.289317	RHD
Reactome (Version 81)	rnaseq	Reactome Pathway	R-HSA-389977	Post-chaperonin tubulin folding pathway	0.289317	TUBA1C;TUBA1B
Reactome (Version 81)	rnaseq	Reactome Pathway	R-HSA-9013695	NOTCH4 Intracellular Domain Regulates Transcription	0.289317	HEY1
Reactome (Version 81)	rnaseq	Reactome Pathway	R-HSA-389960	Formation of tubulin folding intermediates by CCT/TriC	0.289317	TUBA1C;TUBA1B
Reactome (Version 81)	rnaseq	Reactome Pathway	R-HSA-8852276	The role of GTSE1 in G2/M progression after G2 checkpoint	0.289317	TUBA1C;PSMB4;TUBA1B
Reactome (Version 81)	rnaseq	Reactome Pathway	R-HSA-9619483	Activation of AMPK downstream of NMDARs	0.289317	TUBA1C;TUBA1B
Reactome (Version 81)	rnaseq	Reactome Pathway	R-HSA-2995410	Nuclear Envelope (NE) Reassembly	0.289317	TUBA1C;TUBA1B;POM121C
Reactome (Version 81)	rnaseq	Reactome Pathway	R-HSA-9663891	Selective autophagy	0.289317	TUBA1C;PINK1;TUBA1B
Reactome (Version 81)	rnaseq	Reactome Pathway	R-HSA-5619107	Defective TPR may confer susceptibility towards thyroid papillary carcinoma (TPC)	0.289317	POM121C
Reactome (Version 81)	rnaseq	Reactome Pathway	R-HSA-5626467	RHO GTPases activate IQGAPs	0.289317	TUBA1C;TUBA1B
Reactome (Version 81)	rnaseq	Reactome Pathway	R-HSA-9013508	NOTCH3 Intracellular Domain Regulates Transcription	0.289317	HEY1
Reactome (Version 81)	rnaseq	Reactome Pathway	R-HSA-4720454	Defective ALG9 causes CDG-1l	0.289317	ALG9
Reactome (Version 81)	rnaseq	Reactome Pathway	R-HSA-9013694	Signaling by NOTCH4	0.289317	PSMB4;HEY1
Reactome (Version 81)	rnaseq	Reactome Pathway	R-HSA-389958	Cooperation of Prefoldin and TriC/CCT in actin and tubulin folding	0.289317	TUBA1C;TUBA1B
Reactome (Version 81)	rnaseq	Reactome Pathway	R-HSA-159227	Transport of the SLBP independent Mature mRNA	0.289317	POM121C
Reactome (Version 81)	rnaseq	Reactome Pathway	R-HSA-4085377	SUMOylation of SUMOylation proteins	0.289317	POM121C
Reactome (Version 81)	rnaseq	Reactome Pathway	R-HSA-9668328	Sealing of the nuclear envelope (NE) by ESCRT-III	0.289317	TUBA1C;TUBA1B
Reactome (Version 81)	rnaseq	Reactome Pathway	R-HSA-390466	Chaperonin-mediated protein folding	0.289317	TUBA1C;GNA15;TUBA1B
Reactome (Version 81)	rnaseq	Reactome Pathway	R-HSA-159230	Transport of the SLBP Dependant Mature mRNA	0.289317	POM121C
Reactome (Version 81)	rnaseq	Reactome Pathway	R-HSA-170822	Regulation of Glucokinase by Glucokinase Regulatory Protein	0.289317	POM121C
Reactome (Version 81)	rnaseq	Reactome Pathway	R-HSA-5358351	Signaling by Hedgehog	0.289317	TUBA1C;PSMB4;TUBA1B;IFT57
Reactome (Version 81)	rnaseq	Reactome Pathway	R-HSA-5579027	Defective CYP27B1 causes VDDR1B	0.289317	CYP2R1
Reactome (Version 81)	rnaseq	Reactome Pathway	R-HSA-444411	Rhesus glycoproteins mediate ammonium transport.	0.289317	RHD
Reactome (Version 81)	rnaseq	Reactome Pathway	R-HSA-4086400	PCP/CE pathway	0.289317	PSMB4;FZD3;RYK
Reactome (Version 81)	rnaseq	Reactome Pathway	R-HSA-180746	Nuclear import of Rev protein	0.289317	POM121C
Reactome (Version 81)	rnaseq	Reactome Pathway	R-HSA-190861	Gap junction assembly	0.289317	TUBA1C;TUBA1B
Reactome (Version 81)	rnaseq	Reactome Pathway	R-HSA-3301854	Nuclear Pore Complex (NPC) Disassembly	0.289317	POM121C
Reactome (Version 81)	rnaseq	Reactome Pathway	R-HSA-391251	Protein folding	0.289317	TUBA1C;GNA15;TUBA1B
Reactome (Version 81)	rnaseq	Reactome Pathway	R-HSA-3232142	SUMOylation of ubiquitinylation proteins	0.289317	POM121C
Reactome (Version 81)	rnaseq	Reactome Pathway	R-HSA-180910	Vpr-mediated nuclear import of PICs	0.289317	POM121C
Reactome (Version 81)	rnaseq	Reactome Pathway	R-HSA-165054	Rev-mediated nuclear export of HIV RNA	0.289317	POM121C
Reactome (Version 81)	rnaseq	Reactome Pathway	R-HSA-6807878	COPI-mediated anterograde transport	0.289317	TUBA1C;TUBA1B;SPTB
Reactome (Version 81)	rnaseq	Reactome Pathway	R-HSA-159231	Transport of Mature mRNA Derived from an Intronless Transcript	0.289317	POM121C
Reactome (Version 81)	rnaseq	Reactome Pathway	R-HSA-168276	NS1 Mediated Effects on Host Pathways	0.289317	POM121C
Reactome (Version 81)	rnaseq	Reactome Pathway	R-HSA-159234	Transport of Mature mRNAs Derived from Intronless Transcripts	0.289317	POM121C
Reactome (Version 81)	rnaseq	Reactome Pathway	R-HSA-9646399	Aggrephagy	0.289317	TUBA1C;TUBA1B
Reactome (Version 81)	rnaseq	Reactome Pathway	R-HSA-177243	Interactions of Rev with host cellular proteins	0.289317	POM121C
Reactome (Version 81)	rnaseq	Reactome Pathway	R-HSA-176033	Interactions of Vpr with host cellular proteins	0.289317	POM121C
Reactome (Version 81)	rnaseq	Reactome Pathway	R-HSA-5619102	SLC transporter disorders	0.289317	POM121C;SLC1A1;RHD
Reactome (Version 81)	rnaseq	Reactome Pathway	R-HSA-168271	Transport of Ribonucleoproteins into the Host Nucleus	0.289317	POM121C
Reactome (Version 81)	rnaseq	Reactome Pathway	R-HSA-5619067	Defective SLC1A1 is implicated in schizophrenia 18 (SCZD18) and dicarboxylic aminoaciduria (DCBXA)	0.289317	SLC1A1
Reactome (Version 81)	rnaseq	Reactome Pathway	R-HSA-1606341	IRF3 mediated activation of type 1 IFN	0.289317	PAN2
Reactome (Version 81)	rnaseq	Reactome Pathway	R-HSA-442755	Activation of NMDA receptors and postsynaptic events	0.289317	TUBA1C;TUBA1B;LIN7B
Reactome (Version 81)	rnaseq	Reactome Pathway	R-HSA-6811438	Intra-Golgi traffic	0.289317	CYTH2
Reactome (Version 81)	splicing	Reactome Pathway	R-HSA-2644607	Loss of Function of FBXW7 in Cancer and NOTCH1 Signaling	0.342258	FBXW7
Reactome (Version 81)	splicing	Reactome Pathway	R-HSA-2644605	FBXW7 Mutants and NOTCH1 in Cancer	0.342258	FBXW7
Reactome (Version 81)	splicing	Reactome Pathway	R-HSA-381183	ATF6 (ATF6-alpha) activates chaperone genes	0.38193	HSP90B1
Reactome (Version 81)	splicing	Reactome Pathway	R-HSA-381033	ATF6 (ATF6-alpha) activates chaperones	0.38193	HSP90B1
Reactome (Version 81)	splicing	Reactome Pathway	R-HSA-9725370	Signaling by ALK fusions and activated point mutants	0.38193	FRS2;KLC1;SEC31A
Reactome (Version 81)	splicing	Reactome Pathway	R-HSA-9700206	Signaling by ALK in cancer	0.38193	FRS2;KLC1;SEC31A
Reactome (Version 81)	splicing	Reactome Pathway	R-HSA-110314	Recognition of DNA damage by PCNA-containing replication complex	0.38193	CUL4A;PHF21A
Reactome (Version 81)	splicing	Reactome Pathway	R-HSA-204005	COPII-mediated vesicle transport	0.38193	NSF;SEC16B;SEC31A
Reactome (Version 81)	splicing	Reactome Pathway	R-HSA-203927	MicroRNA (miRNA) biogenesis	0.38193	DROSHA;POLR2G
Reactome (Version 81)	splicing	Reactome Pathway	R-HSA-162710	Synthesis of glycosylphosphatidylinositol (GPI)	0.38193	PIGG;PIGF
Reactome (Version 81)	splicing	Reactome Pathway	R-HSA-381119	Unfolded Protein Response (UPR)	0.38193	HSP90B1;SEC31A
Reactome (Version 81)	splicing	Reactome Pathway	R-HSA-187687	Signalling to ERKs	0.38193	SHC2;FRS2
Reactome (Version 81)	splicing	Reactome Pathway	R-HSA-111448	Activation of NOXA and translocation to mitochondria	0.38193	TFDP2
Reactome (Version 81)	splicing	Reactome Pathway	R-HSA-199977	ER to Golgi Anterograde Transport	0.38193	NSF;SEC16B;ARFGAP3;SEC31A
DAVID (Dec.2021)	banner	GOTERM_CC_DIRECT	GO:0005739	mitochondrion	0.405739	ADSL, GPX1, SPRYD4, MGST1, COQ10A, DHRS4
DAVID (Dec.2021)	rnaseq	GOTERM_CC_DIRECT	GO:0005634	nucleus	0.495306	STAG3L1, ZNF396, STAG3L2, ITGB3, C9ORF142, C11ORF1, TRAK2, TUBA1C, KIAA1109, PSMB4, HEY1, EXO1, ZNF429, POLD2, S100A13, ZNF800, ZNF701, ZNF502, ZNF788, ZSWIM7, ZNF501, ZNF763, SH2B1, RYK, ZBTB32, BTBD7, PAN2, ZNF91, PINK1, UBE2T, TCEA3, FAM175A, JMY, GEMIN4, SBDS, ZNF778, DNAJC9, ZNF138, ZSCAN2
DAVID (Dec.2021)	banner	GOTERM_BP_DIRECT	GO:0048172	regulation of short-term neuronal synaptic plasticity	0.785988	PPFIA3, SHISA7
DAVID (Dec.2021)	banner	GOTERM_BP_DIRECT	GO:0055114	oxidation-reduction process	0.785988	ASPHD1, MGST1, PTGR1, DHRS4
DAVID (Dec.2021)	banner	KEGG_PATHWAY	hsa00480	Glutathione metabolism	0.873648	GPX1, MGST1
DAVID (Dec.2021)	banner	GOTERM_CC_DIRECT	GO:0005778	peroxisomal membrane	0.88929	MGST1, DHRS4
DAVID (Dec.2021)	banner	GOTERM_CC_DIRECT	GO:0005743	mitochondrial inner membrane	0.88929	MGST1, EXOG, COQ10A
DAVID (Dec.2021)	banner	GOTERM_BP_DIRECT	GO:0009409	response to cold	0.914284	SLC27A1, ACOT11
DAVID (Dec.2021)	banner	GOTERM_BP_DIRECT	GO:0051262	protein tetramerization	0.914284	ADSL, DHRS4
DAVID (Dec.2021)	banner	GOTERM_MF_DIRECT	GO:0004602	glutathione peroxidase activity	0.946948	GPX1, MGST1
DAVID (Dec.2021)	rnaseq	KEGG_PATHWAY	hsa05130	Pathogenic Escherichia coli infection	0.970761	TUBA1C, TUBA1B, EZR
DAVID (Dec.2021)	rnaseq	KEGG_PATHWAY	hsa03013	RNA transport	0.970761	EIF2B3, POM121C, GEMIN4, PABPC1L
DAVID (Dec.2021)	banner	GOTERM_BP_DIRECT	GO:0006749	glutathione metabolic process	1	GPX1, MGST1
DAVID (Dec.2021)	rnaseq	GOTERM_BP_DIRECT	GO:0006355	regulation of transcription, DNA-templated	1	KRBA2, ZNF91, POM121C, HEY1, ZNF429, ZNF778, ZNF800, ZNF701, ZNF502, ZNF788, ZNF501, ZNF138, IFT57, ZNF763, ZSCAN2
DAVID (Dec.2021)	rnaseq	GOTERM_BP_DIRECT	GO:0006298	mismatch repair	1	EXO1, PMS2P5, POLD2
DAVID (Dec.2021)	rnaseq	GOTERM_CC_DIRECT	GO:0097449	astrocyte projection	1	PINK1, EZR
DAVID (Dec.2021)	rnaseq	GOTERM_BP_DIRECT	GO:1904938	planar cell polarity pathway involved in axon guidance	1	FZD3, RYK
DAVID (Dec.2021)	rnaseq	GOTERM_BP_DIRECT	GO:0090502	RNA phosphodiester bond hydrolysis, endonucleolytic	1	EXO1, LACTB2, PLD6
DAVID (Dec.2021)	rnaseq	GOTERM_BP_DIRECT	GO:0033278	cell proliferation in midbrain	1	FZD3, RYK
DAVID (Dec.2021)	rnaseq	GOTERM_BP_DIRECT	GO:0071679	commissural neuron axon guidance	1	FZD3, RYK
DAVID (Dec.2021)	rnaseq	GOTERM_MF_DIRECT	GO:0003677	DNA binding	1	ZBTB32, ZNF91, HEY1, EXO1, ZNF429, TCEA3, POLD2, ZNF778, ZNF800, ZNF701, ZNF788, ZNF501, IFT57, ZNF763
DAVID (Dec.2021)	rnaseq	GOTERM_CC_DIRECT	GO:0005622	intracellular	1	ZNF91, POM121C, ZNF429, ZNF701, ZNF778, ZNF788, ZNF138, KRBA2, ZNF763, RHOBTB1, SH2B1, SYTL2
DAVID (Dec.2021)	rnaseq	GOTERM_MF_DIRECT	GO:0046872	metal ion binding	1	ZNF396, ZBTB32, PLD6, GNA15, ZNF91, EXO1, ZNF429, ZNF778, ZNF800, ZNF701, ZNF502, ZNF788, ZNF501, ZNF138, ZNF763, ZSCAN2
DAVID (Dec.2021)	rnaseq	GOTERM_CC_DIRECT	GO:0005743	mitochondrial inner membrane	1	PINK1, NDUFA6, MTFP1, GHITM, MRPL12, NIPSNAP1
DAVID (Dec.2021)	rnaseq	GOTERM_MF_DIRECT	GO:0005515	protein binding	1	RAB3B, C9ORF142, ITGB3, GHITM, FGF1, TUBA1C, TUBA1B, KIAA1109, HEY1, EXO1, IGFLR1, IFT57, SNRPN, ANKRD45, ZBTB32, TMC6, SPTB, KCTD6, NIPSNAP1, SYTL2, LACTB2, MALL, SBDS, GEMIN4, EZR, GRAMD1C, LIN37, SLC1A1, PLD6, MRPL12, TRAK2, CYTH2, PSMB4, POM121C, POLD2, S100A13, ZNF502, ZSWIM7, ZNF501, SH2B1, FZD3, EIF2B3, RYK, PAN2, PINK1, FAM175A, JMY, ZNF778, TECPR2
DAVID (Dec.2021)	rnaseq	GOTERM_MF_DIRECT	GO:0044548	S100 protein binding	1	EZR, FGF1
DAVID (Dec.2021)	rnaseq	GOTERM_BP_DIRECT	GO:0006351	transcription, DNA-templated	1	ZNF396, ZNF91, HEY1, ZNF429, TCEA3, ZNF778, ZNF800, ZNF701, ZNF502, ZNF788, ZNF501, ZNF138, IFT57, ZNF763, ZSCAN2
DAVID (Dec.2021)	rnaseq	GOTERM_BP_DIRECT	GO:0016446	somatic hypermutation of immunoglobulin genes	1	EXO1, PMS2P5
DAVID (Dec.2021)	rnaseq	GOTERM_BP_DIRECT	GO:0035567	non-canonical Wnt signaling pathway	1	FZD3, RYK
DAVID (Dec.2021)	rnaseq	GOTERM_CC_DIRECT	GO:0030532	small nuclear ribonucleoprotein complex	1	SNRPN, GEMIN4
DAVID (Dec.2021)	rnaseq	GOTERM_BP_DIRECT	GO:0030705	cytoskeleton-dependent intracellular transport	1	TUBA1C, TUBA1B
DAVID (Dec.2021)	rnaseq	GOTERM_MF_DIRECT	GO:0004521	endoribonuclease activity	1	LACTB2, PLD6
DAVID (Dec.2021)	rnaseq	GOTERM_CC_DIRECT	GO:0031528	microvillus membrane	1	ITGB3, EZR
DAVID (Dec.2021)	rnaseq	GOTERM_MF_DIRECT	GO:0030506	ankyrin binding	1	SPTB, KCTD6
DAVID (Dec.2021)	rnaseq	KEGG_PATHWAY	hsa03430	Mismatch repair	1	EXO1, POLD2
DAVID (Dec.2021)	rnaseq	GOTERM_MF_DIRECT	GO:0005200	structural constituent of cytoskeleton	1	TUBA1C, TUBA1B, SPTB
DAVID (Dec.2021)	rnaseq	GOTERM_MF_DIRECT	GO:0003924	GTPase activity	1	RAB3B, TUBA1C, GNA15, TUBA1B
DAVID (Dec.2021)	rnaseq	GOTERM_MF_DIRECT	GO:0042813	Wnt-activated receptor activity	1	FZD3, RYK
DAVID (Dec.2021)	splicing	GOTERM_BP_DIRECT	GO:0001947	heart looping	1	AHI1, MKKS, NPHP3, MICAL2
DAVID (Dec.2021)	splicing	GOTERM_MF_DIRECT	GO:0001530	lipopolysaccharide binding	1	DROSHA, TREM2, HMGB1
DAVID (Dec.2021)	splicing	GOTERM_BP_DIRECT	GO:0017055	negative regulation of RNA polymerase II transcriptional preinitiation complex assembly	1	THRA, HMGB1
DAVID (Dec.2021)	splicing	GOTERM_BP_DIRECT	GO:0060027	convergent extension involved in gastrulation	1	MKKS, NPHP3
DAVID (Dec.2021)	splicing	GOTERM_BP_DIRECT	GO:0006890	retrograde vesicle-mediated transport, Golgi to ER	1	NSF, RER1, KLC1, ARFGAP3
DAVID (Dec.2021)	splicing	GOTERM_MF_DIRECT	GO:0005515	protein binding	1	FHOD3, PTPRT, THRA, PLEKHB1, HMGB1, RPS14, SPTLC1, ZNF83, RCC1, OLR1, CPNE3, NBN, CA8, NSF, MKKS, WARS, NCOA6, FBXW7, NCOA3, ZBTB38, FRS2, PPP2R5C, ARFGAP3, THOC5, TRPC4AP, GABRG2, ELF2, NPC1, TFDP2, PEX3, TMEM106C, MT1G, SNRPC, ZFPM2, SDCCAG8, GRAMD1C, CRB1, SHC2, SHMT1, CACNA1B, CCNDBP1, KLC1, PHF21A, HSP90B1, CBS, NPHP3, DROSHA, ZSWIM7, PIBF1, MAP4K3, SEC31A, IP6K2, UBE2F, ZRANB3, NQO2, TPD52L…
DAVID (Dec.2021)	splicing	GOTERM_MF_DIRECT	GO:0003697	single-stranded DNA binding	1	PMS2P5, PMS2P3, POLR2G, HMGB1
DAVID (Dec.2021)	splicing	GOTERM_BP_DIRECT	GO:2000819	regulation of nucleotide-excision repair	1	CUL4A, HMGB1
DAVID (Dec.2021)	splicing	KEGG_PATHWAY	hsa04727	GABAergic synapse	1	NSF, CACNA1B, ADCY2, GABRG2
DAVID (Dec.2021)	splicing	GOTERM_CC_DIRECT	GO:0005654	nucleoplasm	1	THRA, HMGB1, CCNDBP1, RPAP2, PHF21A, RPS14, RCC1, OLR1, DROSHA, POLR2G, NBN, IP6K2, NQO2, HELQ, NCOA6, FBXW7, NCOA3, PPP2R5C, THOC5, LSM2, CUL4A, ELF2, TFDP2, PEX3, SNRPC, ZFPM2
DAVID (Dec.2021)	splicing	GOTERM_BP_DIRECT	GO:0006565	L-serine catabolic process	1	CBS, SHMT1
DAVID (Dec.2021)	splicing	GOTERM_MF_DIRECT	GO:0003727	single-stranded RNA binding	1	POLR2G, HMGB1, SNRPC
DAVID (Dec.2021)	splicing	GOTERM_MF_DIRECT	GO:0008134	transcription factor binding	1	TFDP2, THRA, NAAA, HMGB1, NBN, ZFPM2
DAVID (Dec.2021)	splicing	GOTERM_BP_DIRECT	GO:0007507	heart development	1	MKKS, TFDP2, NCOA6, MICAL2, PAM
DAVID (Dec.2021)	splicing	GOTERM_BP_DIRECT	GO:0006563	L-serine metabolic process	1	CBS, SHMT1
DAVID (Dec.2021)	splicing	GOTERM_BP_DIRECT	GO:0007269	neurotransmitter secretion	1	NAAA, CACNA1B, BAIAP3
DAVID (Dec.2021)	splicing	GOTERM_BP_DIRECT	GO:0006974	cellular response to DNA damage stimulus	1	ZRANB3, CUL4A, NCOA6, FBXW7, ZBTB38
DAVID (Dec.2021)	splicing	GOTERM_MF_DIRECT	GO:0030170	pyridoxal phosphate binding	1	SPTLC1, CBS, SHMT1
DAVID (Dec.2021)	splicing	GOTERM_BP_DIRECT	GO:0048208	COPII vesicle coating	1	NSF, SEC16B, SEC31A
DAVID (Dec.2021)	splicing	GOTERM_CC_DIRECT	GO:0098793	presynapse	1	NAAA, CACNA1B, BAIAP3
DAVID (Dec.2021)	splicing	GOTERM_CC_DIRECT	GO:0031464	Cul4A-RING E3 ubiquitin ligase complex	1	CUL4A, TRPC4AP
DAVID (Dec.2021)	splicing	GOTERM_BP_DIRECT	GO:0016192	vesicle-mediated transport	1	NSF, AHI1, CPNE3, ARFGAP3
DAVID (Dec.2021)	splicing	GOTERM_CC_DIRECT	GO:0005730	nucleolus	1	RPS14, DCAF17, NSUN5P1, HELQ, FBXW7, SPATS2L, DROSHA, NBN, OXR1, RPAP2
DAVID (Dec.2021)	splicing	GOTERM_CC_DIRECT	GO:0005789	endoplasmic reticulum membrane	1	SEC16B, HHATL, SPTLC1, TMEM106C, ZDHHC6, SEZ6L2, PIGG, PIGF, HSP90B1, SEC31A
DAVID (Dec.2021)	splicing	GOTERM_BP_DIRECT	GO:0030837	negative regulation of actin filament polymerization	1	FHOD3, MKKS
DAVID (Dec.2021)	splicing	GOTERM_BP_DIRECT	GO:0000724	double-strand break repair via homologous recombination	1	HELQ, NBN, ZSWIM7
DAVID (Dec.2021)	splicing	GOTERM_BP_DIRECT	GO:0030324	lung development	1	NPHP3, HMGB1, ZFPM2
DAVID (Dec.2021)	splicing	GOTERM_BP_DIRECT	GO:0048009	insulin-like growth factor receptor signaling pathway	1	CRIM1, GIGYF2
DAVID (Dec.2021)	splicing	GOTERM_MF_DIRECT	GO:0008270	zinc ion binding	1	ZRANB3, ZNF91, THRA, MICAL2, ZDHHC6, MT1G, ZSWIM7, CA8, ZFPM2, SNRPC, PAM, PHF21A
DAVID (Dec.2021)	splicing	GOTERM_BP_DIRECT	GO:0016254	preassembly of GPI anchor in ER membrane	1	PIGG, PIGF
DAVID (Dec.2021)	splicing	GOTERM_MF_DIRECT	GO:0004812	aminoacyl-tRNA ligase activity	1	WARS, CARS2
DAVID (Dec.2021)	splicing	GOTERM_CC_DIRECT	GO:0080008	Cul4-RING E3 ubiquitin ligase complex	1	CUL4A, DCAF17
DAVID (Dec.2021)	splicing	GOTERM_BP_DIRECT	GO:0070374	positive regulation of ERK1 and ERK2 cascade	1	NQO2, FBXW7, TREM2, HMGB1
DAVID (Dec.2021)	fetal brain	GOTERM_MF_DIRECT	GO:0005524	ATP binding	1	NSF, SRR, MYO15A, MSH3
DAVID (Dec.2021)	fetal brain	GOTERM_MF_DIRECT	GO:0030165	PDZ domain binding	1	NSF, SRR
DAVID (Dec.2021)	fetal brain	GOTERM_MF_DIRECT	GO:0017137	Rab GTPase binding	1	NSF, DMXL2
